# Supplementary material for: Toxicity of Eight Insecticides on Drosophila suzukii and Its Pupal Parasitoid Trichopria drosophilae
Source: Insects. 2024 Nov 20;15(11):910. doi: 10.3390/insects15110910 (PMC11594873; doi:10.3390/insects15110910)
Supplement: Supplementary file 1 [file insects-15-00910-s001.zip]

Archive with 3 entries (2 files):
- Table S1,S2/
- Table S1,S2/Table S1.xls
- Table S1,S2/Table S2.xls
