# Supplementary material for: Toxicity of Eight Insecticides on Drosophila suzukii and Its Pupal Parasitoid Trichopria drosophilae
Source: Insects. 2024 Nov 20;15(11):910. doi: 10.3390/insects15110910 (PMC11594873; doi:10.3390/insects15110910)
Supplement: Supplementary file 1 [file insects-15-00910-s001.zip › Table S1,S2/Table S1.xls]

## Sheet: Table S1
		Table S1 The raw data of survival rate of D.suzukii larvae exposed to eight insecticides
		Insecticides	Concentraion (ppm)	repeat	Total number	The number of deaths	Mortality(%)
		Chlorantraniliprole	0	1	20	0	0
			0	2	20	1	5
			0	3	20	0	0
			10	1	20	3	15
			10	2	20	4	20
			10	3	20	5	25
			20	1	20	7	35
			20	2	20	7	35
			20	3	20	6	30
			40	1	20	15	75
			40	2	20	11	55
			40	3	20	10	50
			80	1	20	15	75
			80	2	20	16	80
			80	3	20	11	55
			120	1	20	18	90
			120	2	20	17	85
			120	3	20	16	80
			160	1	20	20	100
			160	2	20	20	100
			160	3	20	20	100
		Spinetoram	0	1	20	0	0
			0	2	20	1	5
			0	3	20	0	0
			0.0625	1	20	4	20
			0.0625	2	20	5	25
			0.0625	3	20	6	30
			0.125	1	20	7	35
			0.125	2	20	9	45
			0.125	3	20	8	40
			0.25	1	20	9	45
			0.25	2	20	11	55
			0.25	3	20	12	60
			0.5	1	20	14	70
			0.5	2	20	9	45
			0.5	3	20	14	70
			1	1	20	15	75
			1	2	20	16	80
			1	3	20	16	80
			2	1	20	20	100
			2	2	20	18	90
			2	3	20	20	100
		Emamectin benzoate	0	1	20	0	0
			0	2	20	1	5
			0	3	20	0	0
			0.003125	1	20	3	15
			0.003125	2	20	2	10
			0.003125	3	20	1	5
			0.00625	1	20	4	20
			0.00625	2	20	4	20
			0.00625	3	20	4	20
			0.0125	1	20	7	35
			0.0125	2	20	5	25
			0.0125	3	20	6	30
			0.025	1	20	9	45
			0.025	2	20	11	55
			0.025	3	20	9	45
			0.05	1	20	14	70
			0.05	2	20	12	60
			0.05	3	20	18	90
			0.1	1	20	19	95
			0.1	2	20	20	100
			0.1	3	20	20	100
		Lambda-cyhalothrin	0	1	20	1	5
			0	2	20	0	0
			0	3	20	0	0
			0.125	1	20	4	20
			0.125	2	20	2	10
			0.125	3	20	6	30
			0.25	1	20	9	45
			0.25	2	20	7	35
			0.25	3	20	7	35
			0.5	1	20	13	65
			0.5	2	20	9	45
			0.5	3	20	8	40
			1	1	20	17	85
			1	2	20	11	55
			1	3	20	12	60
			2	1	20	16	80
			2	2	20	16	80
			2	3	20	19	95
			4	1	20	19	95
			4	2	20	19	95
			4	3	20	18	90
		Imidacloprid	0	1	20	1	5
			0	2	20	0	0
			0	3	20	0	0
			10	1	20	4	20
			10	2	20	6	30
			10	3	20	7	35
			20	1	20	7	35
			20	2	20	10	50
			20	3	20	8	40
			40	1	20	8	40
			40	2	20	12	60
			40	3	20	12	60
			80	1	20	13	65
			80	2	20	12	60
			80	3	20	12	60
			160	1	20	16	80
			160	2	20	15	75
			160	3	20	14	70
			320	1	20	17	85
			320	2	20	16	80
			320	3	20	15	75
		Abamectin	0	1	20	0	0
			0	2	20	2	10
			0	3	20	1	5
			0.0625	1	20	4	20
			0.0625	2	20	3	15
			0.0625	3	20	1	5
			0.125	1	20	5	25
			0.125	2	20	6	30
			0.125	3	20	2	10
			0.25	1	20	7	35
			0.25	2	20	7	35
			0.25	3	20	6	30
			0.5	1	20	16	80
			0.5	2	20	13	65
			0.5	3	20	11	55
			1	1	20	15	75
			1	2	20	18	90
			1	3	20	16	80
			2	1	20	20	100
			2	2	20	20	100
			2	3	20	20	100
		Sophocarpidine	0	1	20	0	0
			0	2	20	1	5
			0	3	20	1	5
			0.1	1	20	2	10
			0.1	2	20	1	5
			0.1	3	20	4	20
			0.2	1	20	2	10
			0.2	2	20	6	30
			0.2	3	20	3	15
			0.4	1	20	9	45
			0.4	2	20	7	35
			0.4	3	20	9	45
			0.8	1	20	17	85
			0.8	2	20	15	75
			0.8	3	20	15	75
			1.6	1	20	17	85
			1.6	2	20	18	90
			1.6	3	20	18	90
			3.2	1	20	19	95
			3.2	2	20	20	100
			3.2	3	20	20	100
		Azadirachtin	0	1	20	0	0
			0	2	20	0	0
			0	3	20	0	0
			10	1	20	0	0
			10	2	20	1	5
			10	3	20	0	0
			40	1	20	1	5
			40	2	20	1	5
			40	3	20	2	10
			160	1	20	6	30
			160	2	20	4	20
			160	3	20	2	10
			640	1	20	8	40
			640	2	20	11	55
			640	3	20	6	30
			960	1	20	15	75
			960	2	20	11	55
			960	3	20	14	70
			1200	1	20	16	80
			1200	2	20	18	90
			1200	3	20	14	70
