# Supplementary material for: Toxicity of Eight Insecticides on Drosophila suzukii and Its Pupal Parasitoid Trichopria drosophilae
Source: Insects. 2024 Nov 20;15(11):910. doi: 10.3390/insects15110910 (PMC11594873; doi:10.3390/insects15110910)
Supplement: Supplementary file 1 [file insects-15-00910-s001.zip › Table S1,S2/Table S2.xls]

## Sheet: Table S2
	Table S2 The raw data of survival rate of D.suzukii adults exposed to eight insecticides
	Insecticides	Concentraion (ppm)	repeat	Total number	The number of deaths	Mortality(%)
	Chlorantraniliprole	0	1	24	0	0
		0	2	26	0	0
		0	3	24	0	0
		20	1	36	10	27.7778
		20	2	28	10	35.7143
		20	3	26	3	11.5385
		40	1	28	13	46.4286
		40	2	20	8	40
		40	3	20	7	35
		80	1	28	16	57.1429
		80	2	24	15	62.5
		80	3	28	12	42.8571
		160	1	24	17	70.8333
		160	2	22	15	68.1818
		160	3	28	18	64.2857
		320	1	20	17	85
		320	2	30	25	83.3333
		320	3	26	21	80.7692
		640	1	26	26	100
		640	2	22	22	100
		640	3	22	22	100
	Spinetoram	0	1	24	0	0
		0	2	26	0	0
		0	3	24	0	0
		0.0625	1	18	0	0
		0.0625	2	24	1	4.16667
		0.0625	3	24	1	4.16667
		0.125	1	22	1	4.54545
		0.125	2	20	1	5
		0.125	3	20	9	45
		0.25	1	26	9	34.6154
		0.25	2	30	6	20
		0.25	3	30	13	43.3333
		0.5	1	20	16	80
		0.5	2	20	14	70
		0.5	3	21	13	61.9048
		1	1	15	13	86.6667
		1	2	20	18	90
		1	3	20	19	95
		2	1	24	24	100
		2	2	23	23	100
		2	3	26	26	100
	Emamectin benzoate	0	1	24	0	0
		0	2	26	0	0
		0	3	24	0	0
		0.5	1	22	2	9.09091
		0.5	2	24	0	0
		0.5	3	20	1	5
		1	1	22	4	18.1818
		1	2	23	5	21.7391
		1	3	24	5	20.8333
		2	1	18	7	38.8889
		2	2	22	11	50
		2	3	22	13	59.0909
		4	1	26	18	69.2308
		4	2	22	15	68.1818
		4	3	26	17	65.3846
		8	1	24	21	87.5
		8	2	26	22	84.6154
		8	3	26	23	88.4615
		16	1	26	22	84.6154
		16	2	25	25	100
		16	3	30	30	100
	Lambda-cyhalothrin	0	1	24	0	0
		0	2	26	0	0
		0	3	24	0	0
		0.25	1	24	1	4.16667
		0.25	2	28	2	7.14286
		0.25	3	22	3	13.6364
		0.5	1	30	5	16.6667
		0.5	2	23	6	26.087
		0.5	3	34	10	29.4118
		1	1	22	15	68.1818
		1	2	30	20	66.6667
		1	3	22	14	63.6364
		2	1	27	25	92.5926
		2	2	24	18	75
		2	3	28	23	82.1429
		4	1	28	28	100
		4	2	24	24	100
		4	3	22	22	100
		8	1	24	24	100
		8	2	24	24	100
		8	3	26	26	100
	Imidacloprid	0	1	24	0	0
		0	2	26	0	0
		0	3	24	0	0
		2.5	1	20	1	5
		2.5	2	20	1	5
		2.5	3	25	0	0
		5	1	16	2	12.5
		5	2	18	4	22.2222
		5	3	20	3	15
		10	1	22	14	63.6364
		10	2	20	14	70
		10	3	18	12	66.6667
		20	1	30	28	93.3333
		20	2	24	23	95.8333
		20	3	20	18	90
		40	1	21	21	100
		40	2	26	26	100
		40	3	24	24	100
		80	1	24	24	100
		80	2	19	19	100
		80	3	22	22	100
	Abamectin	0	1	24	0	0
		0	2	26	0	0
		0	3	24	0	0
		20	1	22	6	27.2727
		20	2	24	7	29.1667
		20	3	23	2	8.69565
		40	1	19	6	31.5789
		40	2	20	9	45
		40	3	30	12	40
		80	1	20	10	50
		80	2	26	16	61.5385
		80	3	20	12	60
		120	1	21	18	85.7143
		120	2	22	16	72.7273
		120	3	28	24	85.7143
		160	1	26	26	100
		160	2	24	24	100
		160	3	32	28	87.5
	Sophocarpidine	0	1	24	0	0
		0	2	26	0	0
		0	3	24	0	0
		10	1	20	6	30
		10	2	16	0	0
		10	3	16	0	0
		20	1	18	7	38.8889
		20	2	20	8	40
		20	3	20	5	25
		40	1	20	11	55
		40	2	18	13	72.2222
		40	3	21	13	61.9048
		80	1	20	13	65
		80	2	24	16	66.6667
		80	3	20	14	70
		160	1	22	20	90.9091
		160	2	20	18	90
		160	3	24	22	91.6667
		320	1	20	19	95
		320	2	34	34	100
		320	3	30	29	96.6667
	Azadirachtin	0	1	24	0	0
		0	2	26	0	0
		0	3	24	0	0
		10	1	19	0	0
		10	2	20	0	0
		10	3	26	4	15.3846
		20	1	24	2	8.33333
		20	2	28	7	25
		20	3	22	1	4.54545
		40	1	21	8	38.0952
		40	2	22	6	27.2727
		40	3	30	9	30
		80	1	26	18	69.2308
		80	2	20	13	65
		80	3	21	14	66.6667
		160	1	26	23	88.4615
		160	2	24	16	66.6667
		160	3	22	19	86.3636
		320	1	26	26	100
		320	2	20	20	100
		320	3	21	21	100
